# Supplementary material for: Phage-antibiotic synergy suppresses resistance emergence of Klebsiella pneumoniae by altering the evolutionary fitness
Source: mBio. 2024 Sep 9;15(10):e01393-24. doi: 10.1128/mbio.01393-24 (PMC11481518; doi:10.1128/mbio.01393-24)
Supplement: Table S1 — Host range of phage H5. [file mbio.01393-24-s0002.xlsx]

## Sheet: Supplementary Table 1
Supplementary Table 1. The host range of phage H5
Strains	Accession Number	Serotype	Spot
K. pneumoniae ATCC 43816	NZ_CP064352	K2	+
K. pneumoniae 46615	SAMN12868599	K2	+
K. pneumoniae 48359	SAMN12868603	K2	+
K. pneumoniae 39929	SAMN12868595	KL24	-
K. pneumoniae 30412	SAMN13241536	KL47	-
K. pneumoniae 38044	ERS2753634	KL47	-
K. pneumoniae K112	SAMN23224928	KL49	-
K. pneumoniae 88385	SAMN23224807	KL51	-
K. pneumoniae 29505	-	KL62	-
K. pneumoniae 46882	ERS2753680	KL64	-
K. pneumoniae 33367	ERS2753732	KL64	-
K. pneumoniae 17035	ERS2753609	KL103	-
K. pneumoniae K80	SAMN23224932	KL108	-
K. pneumoniae 106903	SAMN28422838	KL112	-
Escherichia coli MG1655	NZ_CP032679	K12	-
Staphylococcus aureus ATCC 25923	NZ_CP009361	-	-
+: H5 can form spot or plaque; -: H5 can not form spot or plaque
