# Supplementary material for: Phage-antibiotic synergy suppresses resistance emergence of Klebsiella pneumoniae by altering the evolutionary fitness
Source: mBio. 2024 Sep 9;15(10):e01393-24. doi: 10.1128/mbio.01393-24 (PMC11481518; doi:10.1128/mbio.01393-24)
Supplement: Table S2 — Predicted ORFs and genes in the H5 genome. [file mbio.01393-24-s0003.xlsx]

## Sheet: Supplementary Table 2
Supplementary Table 2. Predicted ORFs and genes in the H5 genome
ORF	Start	End	ORF length(bp)	Predicted function
H5_01	884	1336	453	S-adenosyl-L-methionine hydrolase
H5_02	1336	1539	204	hypothetical protein
H5_03	1653	1832	180	hypothetical protein
H5_04	1864	2880	1017	protein kinase
H5_05	2952	5672	2721	DNA-dependent RNA polymerase
H5_06	5771	6331	561	hypothetical protein
H5_07	6421	6597	177	hypothetical protein
H5_08	6601	6858	258	hypothetical protein
H5_09	6959	8074	1116	ATP-dependent DNA ligase
H5_10	8191	8454	264	BC10 family protein
H5_11	8447	8872	426	nucleotide kinase
H5_12	8865	9002	138	hypothetical protein
H5_13	8989	9114	126	hypothetical protein
H5_14	9080	9229	150	bacterial RNA polymerase inhibitor
H5_15	9289	9984	696	single-stranded DNA-binding protein
H5_16	9984	10433	450	endonuclease I
H5_17	10436	10891	456	Endolysin/lysozyme/N-acetylmuramoyl-L-alanine amidase
H5_18	10955	11071	117	hypothetical protein
H5_19	11068	11187	120	hypothetical protein
H5_20	11388	12914	1527	DNA primase/helicase
H5_21	12986	13195	210	hypothetical protein
H5_22	13195	13467	273	hypothetical protein
H5_23	13540	13926	387	hypothetical protein
H5_24	13943	16060	2118	DNA polymerase
H5_25	16079	16381	303	suppressor of silencing protein
H5_26	16378	16587	210	HNS binding protein
H5_27	16584	17489	906	Ribonuclease H
H5_28	17471	17581	111	hypothetical protein
H5_29	17667	17912	246	DUF2717 domain-containing protein
H5_30	17915	18136	222	DUF5476 domain-containing protein
H5_31	18138	18398	261	tail assembly protein
H5_32	18422	20029	1608	head-tail connector protein
H5_33	20133	21092	960	capsid and scaffold protein
H5_34	21269	22300	1032	major capsid protein
H5_35	22357	22578	222	minor capsid protein
H5_36	22643	23221	579	tail tubular protein A
H5_37	23244	25619	2376	tail tubular protein B
H5_38	25692	26102	411	internal virion protein A
H5_39	26105	26695	591	internal virion protein B
H5_40	26695	28950	2256	internal virion protein C
H5_41	28967	32932	3966	transglycosylase SLT domain-containing protein
H5_42	32993	34282	1290	putative tail fiber (tailspike) protein
H5_43	34293	35741	1449	Putative depolymerase
H5_44	35690	35944	255	hypothetical protein
H5_45	35957	36160	204	class II holin
H5_46	36164	36421	258	DNA packaging protein A
H5_47	36518	36964	447	lysis system i-spanin subunit Rz
H5_48	36961	38718	1758	terminase large subunit
H5_49	38963	39112	150	hypothetical protein
