# Supplementary material for: Phage-antibiotic synergy suppresses resistance emergence of Klebsiella pneumoniae by altering the evolutionary fitness
Source: mBio. 2024 Sep 9;15(10):e01393-24. doi: 10.1128/mbio.01393-24 (PMC11481518; doi:10.1128/mbio.01393-24)
Supplement: Table S3 — Mutation site analysis. [file mbio.01393-24-s0004.xlsx]

## Sheet: Supplementary Table 3
Supplementary Table 3. Mutation site analysis of variants from Luria–Delbrück fluctuation tests
nt position	Mutation	Gene	Function	Mutant strains
				1	2	3	4	5	6	7	8	9	10	11	12	13	14	15	16	17	18	19	20
5167065	SNP(A>G)	asmA	outer membrane assembly protein AsmA														+
5167066	SNP(A>G)																+
5174030	SNP(G>T)	wzi	capsule assembly Wzi family protein														+
5174031	SNP(A>G)																+
5174033	SNP(C>T)																+
5175393	SNP(C>A)	wza	putative outer membrane lipoprotein Wza					+
5176391	Deletion(G)	wzb	putative acid phosphatase Wzb		+
5176393	Deletion(A)				+
5176491	SNP(T>A)						+
5178203	SNP(C>T)	etk	tyrosine-protein kise etk																		+
5178304	SNP(G>T)												+
5178533	SNP(C>T)																	+
5183377	Deletion(T)		Lipid A core - O-antigen ligase and related enzymes																				+
5187549	SNP(C>T)	wcaJ	undecaprenyl-phosphate glucose phosphotransferase			+
5187688	SNP(A>T)																						+
5187705	SNP(A>T)																		+
5187879	SNP(A>T)																					+
5188261	Deletion(C)			+
5188426	SNP(A>T)										+									+
5188561	SNP(G>A)														+
5188573	SNP(T>G)													+
5188779	SNP(C>T)															+
