# Supplementary material for: Phage-antibiotic synergy suppresses resistance emergence of Klebsiella pneumoniae by altering the evolutionary fitness
Source: mBio. 2024 Sep 9;15(10):e01393-24. doi: 10.1128/mbio.01393-24 (PMC11481518; doi:10.1128/mbio.01393-24)
Supplement: Table S4 — Enriched KEGG pathways of upregulated DEGs in P13 versus WT. [file mbio.01393-24-s0005.xlsx]

## Sheet: Supplementary Table 4
Supplementary Table 4. Enriched KEGG pathways of up-regulated DEGs in P13 vs WT
Description	GeneRatio	BgRatio	pvalue	p.adjust	qvalue	geneID	Count	Functions
map02060	6/25	72/2042	0.000162213	0.00567745	0.00512251	VK055_0115/VK055_0116/VK055_0117/VK055_0748/VK055_2812/VK055_2814	6	Phosphotransferase system (PTS)
map00053	3/25	23/2042	0.00244402	0.0427703	0.0385898	VK055_0748/VK055_3926/VK055_3928	3	Ascorbate and aldarate metabolism
