# Supplementary material for: Phage-antibiotic synergy suppresses resistance emergence of Klebsiella pneumoniae by altering the evolutionary fitness
Source: mBio. 2024 Sep 9;15(10):e01393-24. doi: 10.1128/mbio.01393-24 (PMC11481518; doi:10.1128/mbio.01393-24)
Supplement: Table S5 — Enriched KEGG pathways of downregulated DEGs in CP6 versus WT. [file mbio.01393-24-s0006.xlsx]

## Sheet: Supplementary Table 5
Supplementary Table 5. Enriched KEGG pathways of down-regulated DEGs in CP6 vs WT
Description	GeneRatio	BgRatio	pvalue	p.adjust	geneID	Count	Functions
map01120	82/313	390/2042	0.00049135	0.00737025	VK055_0163/VK055_0164/VK055_0171/VK055_0238/VK055_0239/VK055_0242/VK055_0273/VK055_0297/VK055_0372/VK055_0390/VK055_0391/VK055_0602/VK055_0603/VK055_0716/VK055_0748/VK055_0749/VK055_0750/VK055_0751/VK055_0752/VK055_0753/VK055_0787/VK055_0789/VK055_0863/VK055_0864/VK055_1046/VK055_1179/VK055_1237/VK055_1336/VK055_1337/VK055_1338/VK055_1343/VK055_1456/VK055_1469/VK055_1487/VK055_1670/VK055_1767/VK0…	82	Microbial metabolism in diverse environments
map01110	80/313	384/2042	0.00080733	0.00908246	VK055_0161/VK055_0171/VK055_0273/VK055_0301/VK055_0305/VK055_0333/VK055_0517/VK055_0671/VK055_0716/VK055_0773/VK055_0789/VK055_0863/VK055_0881/VK055_1179/VK055_1237/VK055_1336/VK055_1337/VK055_1338/VK055_1343/VK055_1436/VK055_1448/VK055_1483/VK055_1671/VK055_1767/VK055_1768/VK055_1797/VK055_1798/VK055_1799/VK055_1800/VK055_1802/VK055_2051/VK055_2164/VK055_2206/VK055_2227/VK055_2298/VK055_2437/VK0…	80	Biosynthesis of secondary metabolites
map01130	57/313	288/2042	0.016483	0.0780773	VK055_0161/VK055_0171/VK055_0273/VK055_0333/VK055_0716/VK055_0788/VK055_0789/VK055_0863/VK055_0864/VK055_1179/VK055_1237/VK055_1336/VK055_1337/VK055_1338/VK055_1343/VK055_1436/VK055_1767/VK055_1768/VK055_1797/VK055_1798/VK055_1799/VK055_1800/VK055_1802/VK055_2206/VK055_2227/VK055_2298/VK055_2301/VK055_2437/VK055_2489/VK055_2490/VK055_2855/VK055_2990/VK055_3135/VK055_3202/VK055_3205/VK055_3206/VK0…	57
map01200	43/313	156/2042	3.09074e-05	0.00139083	VK055_0161/VK055_0163/VK055_0171/VK055_0273/VK055_0297/VK055_0372/VK055_0789/VK055_0864/VK055_1018/VK055_1179/VK055_1336/VK055_1337/VK055_1338/VK055_1343/VK055_1767/VK055_1797/VK055_1798/VK055_1799/VK055_1800/VK055_1802/VK055_2206/VK055_2298/VK055_2990/VK055_3079/VK055_3135/VK055_3237/VK055_3281/VK055_3282/VK055_3283/VK055_3487/VK055_3698/VK055_3833/VK055_3965/VK055_4142/VK055_4143/VK055_4144/VK0…	43	Carbon metabolism
map02020	40/313	169/2042	0.00192617	0.0157596	VK055_0013/VK055_0030/VK055_0238/VK055_0239/VK055_0240/VK055_0242/VK055_0602/VK055_0603/VK055_0789/VK055_1456/VK055_1527/VK055_1790/VK055_1850/VK055_1851/VK055_1852/VK055_1853/VK055_2216/VK055_2520/VK055_2521/VK055_2537/VK055_2538/VK055_2539/VK055_2540/VK055_2541/VK055_2546/VK055_3281/VK055_3282/VK055_3283/VK055_3315/VK055_3591/VK055_3696/VK055_3844/VK055_3947/VK055_3989/VK055_3990/VK055_4203/VK0…	40	Two-component system
map01230	35/313	163/2042	0.0183414	0.0786059	VK055_0161/VK055_0273/VK055_0305/VK055_0333/VK055_0716/VK055_0773/VK055_0863/VK055_0864/VK055_0881/VK055_1179/VK055_1237/VK055_1336/VK055_1337/VK055_1338/VK055_1343/VK055_1456/VK055_1767/VK055_1768/VK055_1802/VK055_2206/VK055_2227/VK055_2298/VK055_2489/VK055_2490/VK055_3202/VK055_3205/VK055_3206/VK055_3324/VK055_3391/VK055_3392/VK055_3965/VK055_3967/VK055_4273/VK055_4711/VK055_4713	35	Biosynthesis of amino acids
map00500	25/313	81/2042	0.000242353	0.00681117	VK055_0025/VK055_0517/VK055_1118/VK055_1223/VK055_1225/VK055_1226/VK055_1228/VK055_1483/VK055_1675/VK055_2612/VK055_3106/VK055_3107/VK055_3379/VK055_3380/VK055_3451/VK055_3576/VK055_3587/VK055_3673/VK055_3674/VK055_3675/VK055_3676/VK055_3677/VK055_4152/VK055_4687/VK055_4688	25	Starch and sucrose metabolism
map02060	21/313	72/2042	0.00173714	0.0156342	VK055_0748/VK055_0749/VK055_0751/VK055_0752/VK055_0753/VK055_1225/VK055_1226/VK055_1228/VK055_1469/VK055_2202/VK055_2203/VK055_2204/VK055_2612/VK055_2628/VK055_2629/VK055_2630/VK055_2631/VK055_3106/VK055_3107/VK055_3379/VK055_3528	21	Phosphotransferase system (PTS)
map00051	21/313	64/2042	0.000302719	0.00681117	VK055_0273/VK055_0750/VK055_0751/VK055_0752/VK055_0753/VK055_1338/VK055_1343/VK055_1469/VK055_2205/VK055_2206/VK055_2298/VK055_2629/VK055_2630/VK055_3528/VK055_3965/VK055_4358/VK055_4476/VK055_4687/VK055_4863/VK055_4865/VK055_4983	21	Fructose and mannose metabolism
map00620	19/313	79/2042	0.0254933	0.0955999	VK055_0163/VK055_0164/VK055_0171/VK055_0297/VK055_0787/VK055_0789/VK055_1487/VK055_1670/VK055_2543/VK055_2544/VK055_2545/VK055_2990/VK055_3079/VK055_3698/VK055_3833/VK055_4254/VK055_4714/VK055_4892/VK055_4953	19	Pyruvate metabolism
map00650	18/313	54/2042	0.000663412	0.00852958	VK055_0164/VK055_0406/VK055_0789/VK055_1462/VK055_1670/VK055_1797/VK055_1798/VK055_1799/VK055_1800/VK055_2310/VK055_2311/VK055_2489/VK055_2490/VK055_3135/VK055_3391/VK055_3392/VK055_4254/VK055_4476	18	Butanoate metabolism
map00630	18/313	52/2042	0.000392553	0.00706595	VK055_0372/VK055_0789/VK055_1179/VK055_1456/VK055_1462/VK055_1802/VK055_3079/VK055_3281/VK055_3282/VK055_3283/VK055_3833/VK055_3929/VK055_3930/VK055_4142/VK055_4143/VK055_4144/VK055_4254/VK055_4866	18	Glyoxylate and dicarboxylate metabolism
map00680	15/313	48/2042	0.00381523	0.0264131	VK055_0163/VK055_0273/VK055_0297/VK055_0372/VK055_0864/VK055_1767/VK055_2206/VK055_2298/VK055_2990/VK055_3281/VK055_3282/VK055_3283/VK055_3833/VK055_3965/VK055_4466	15	Methane metabolism
map02026	14/313	51/2042	0.0174495	0.0785229	VK055_0030/VK055_0696/VK055_1118/VK055_1483/VK055_3576/VK055_3587/VK055_3675/VK055_3676/VK055_3677/VK055_3696/VK055_4096/VK055_4247/VK055_4698/VK055_4883	14	Biofilm formation - Escherichia coli
map00860	14/313	42/2042	0.00263856	0.0197892	VK055_2164/VK055_2438/VK055_3095/VK055_3753/VK055_3976/VK055_4332/VK055_4333/VK055_4334/VK055_4335/VK055_4336/VK055_4337/VK055_4342/VK055_4343/VK055_4344	14	Porphyrin metabolism
map00190	14/313	49/2042	0.0121762	0.0623891	VK055_0622/VK055_1790/VK055_1797/VK055_1798/VK055_1799/VK055_1800/VK055_2160/VK055_2161/VK055_2162/VK055_2163/VK055_2164/VK055_4837/VK055_4838/VK055_4840	14	Oxidative phosphorylation
map00720	13/313	42/2042	0.00759054	0.0426968	VK055_0163/VK055_0297/VK055_0789/VK055_1179/VK055_1797/VK055_1798/VK055_1799/VK055_1800/VK055_2990/VK055_3237/VK055_3833/VK055_4254/VK055_4466	13	Carbon fixation pathways in prokaryotes
map00561	13/313	24/2042	1.02709e-05	0.000924379	VK055_3235/VK055_3274/VK055_3457/VK055_3930/VK055_3971/VK055_3972/VK055_3973/VK055_3975/VK055_3979/VK055_3981/VK055_3982/VK055_3983/VK055_4009	13	Glycerolipid metabolism
map00040	13/313	40/2042	0.00478244	0.0307442	VK055_0850/VK055_0913/VK055_3856/VK055_3857/VK055_3948/VK055_3949/VK055_4580/VK055_4916/VK055_4917/VK055_4979/VK055_4980/VK055_4983/VK055_4984	13	Pentose and glucuronate interconversions
map00030	13/313	49/2042	0.0284817	0.0985906	VK055_0273/VK055_0390/VK055_0391/VK055_1336/VK055_1337/VK055_1338/VK055_2206/VK055_2298/VK055_2437/VK055_3487/VK055_3965/VK055_4711/VK055_4713	13	Pentose phosphate pathway
map01210	12/313	44/2042	0.0282443	0.0985906	VK055_0716/VK055_1179/VK055_1237/VK055_1802/VK055_2489/VK055_2490/VK055_3202/VK055_3205/VK055_3206/VK055_3391/VK055_3392/VK055_3967	12	2-Oxocarboxylic acid metabolism
map00710	11/313	32/2042	0.00576963	0.0346178	VK055_0171/VK055_1336/VK055_1338/VK055_1343/VK055_2206/VK055_2298/VK055_3698/VK055_3833/VK055_3965/VK055_4711/VK055_4714	11	Carbon fixation in photosynthetic organisms
map00564	10/313	33/2042	0.0214719	0.0840205	VK055_2249/VK055_3235/VK055_3679/VK055_3975/VK055_4009/VK055_4616/VK055_4866/VK055_4867/VK055_4868/VK055_4870	10	Glycerophospholipid metabolism
map00053	10/313	23/2042	0.00110314	0.0110314	VK055_0748/VK055_0749/VK055_2202/VK055_2203/VK055_2204/VK055_3487/VK055_3926/VK055_3928/VK055_4383/VK055_4384	10	Ascorbate and aldarate metabolism
map00020	10/313	33/2042	0.0214719	0.0840205	VK055_0171/VK055_1179/VK055_1797/VK055_1798/VK055_1799/VK055_1800/VK055_1802/VK055_3698/VK055_3833/VK055_4892	10	Citrate cycle (TCA cycle)
map00290	8/313	22/2042	0.0124778	0.0623891	VK055_0161/VK055_2489/VK055_2490/VK055_3202/VK055_3205/VK055_3206/VK055_3391/VK055_3392	8	Valine, leucine and isoleucine biosynthesis
