# Supplementary material for: Phage-antibiotic synergy suppresses resistance emergence of Klebsiella pneumoniae by altering the evolutionary fitness
Source: mBio. 2024 Sep 9;15(10):e01393-24. doi: 10.1128/mbio.01393-24 (PMC11481518; doi:10.1128/mbio.01393-24)
Supplement: Table S6 — Sequence information inserted into P8 strain. [file mbio.01393-24-s0007.xlsx]

## Sheet: Supplementary Table 6
Supplementary Table 6. The sequence information inserted into P8 strain
	locus_tag	protein	location
1	VK055_1425	phage integrase	1417614..1418285
2	VK055_1424	hypothetical protein	1416984..1417166
3	VK055_1423	hypothetical protein	1416318..1416665
4	VK055_1422	hypothetical protein	1415462..1415704
5	VK055_1421	hypothetical protein	1415175..1415471
6	VK055_1420	putative h-NS-like DNA-binding protein	1414833..1415075
7	VK055_1419	sel1 repeat family protein	1413201..1414178
8	VK055_1418	hypothetical protein	1412966..1413145
9	VK055_1417	putative membrane protein	1411230..1411943
