# Supplementary material for: Phage-antibiotic synergy suppresses resistance emergence of Klebsiella pneumoniae by altering the evolutionary fitness
Source: mBio. 2024 Sep 9;15(10):e01393-24. doi: 10.1128/mbio.01393-24 (PMC11481518; doi:10.1128/mbio.01393-24)
Supplement: Table S7 — Primers. [file mbio.01393-24-s0008.xlsx]

## Sheet: Supplementary Table 7
Supplementary Table 7. Primers used in this study
Phage genes for RT-PCR	internal virion protein C-F	ATGGATAAGCGTCAGAAGAC
	internal virion protein C-R	TTAGCGTAGTTCACCATGTC
	major capsid protein-F	ACCAAGGTAAAGGTCAATCC
	major capsid protein-R	GTGTGCTTGATGTCTTTACG
	tail assembly protein-F	GGCTATCTCCAAGGTAGTCA
	tail assembly protein-R	ACTGAGAGGGACTTCTTACC
	DNA polymerase-F	CGGAAAGGAACTCAAGAAGA
	DNA polymerase-R	CAACTCTTCAGTCTCGACAA
	Endolysin-F	AACTGAAGGTGCAATACGAT
	Endolysin-R	AAGTGACCAGTTCGTTCTTC
	RNA polymerase-F	TTCCCTTACAACATGGACTG
	RNA polymerase-R	GAGTCCGATTGGTTTACCTT
	16S-F	GCGGTCTGTCAAGTCGGATGTG
	16S-R	TCGCACCTGAGCGTCAGTCTT
wcaJ gene deletion in ATCC 43816	wcaJ-SF	TAGTGTTGTATTTCAAATGATCGG
	wcaJ-SR	AAACCCGATCATTTGAAATACAAC
	wcaJ-P1	TGCTAATGTTTCGATTGGTC
	wcaJ-P2	AGGAGCATCTAATCAATAAGCTATTGTCATAATTCAATCACT
	wcaJ-P3	GCTTATTGATTAGATGCTCCT
	wcaJ-P4	GTAAGGCTTCAGGGAATCAA
galU gene deletion in ATCC 43816	galU-SF	TAGTTAAAGCCTGGCTGGAAACGG
	galU-SR	AAACCCGTTTCCAGCCAGGCTTTA
	galU-P1	CGTTTATTTGAGGACTGGGA
	galU-P2	CCGCGCGGCGGATTACTTCGCGGCAGCCATTGAAATCTCCTG
	galU-P3	GCGAAGTAATCCGCCGCGCGG
	galU-P4	AAAGCATACCGTCTCAATGT
Plasmid-derived complementation of wcaJ	wcaJ-GF	GGGGTACCATGACAATATCTCAGCATCG
	wcaJ-GR	GCTCTAGATTAATGGTGATGGTGATGATGTCAATAAGCAGATTTGTTAA
Plasmid-derived complementation of galU	galU-GF	GGGGTACCATGGCTGCCCTTAATTCTAA
	galU-GR	GCTCTAGATTAATGGTGATGGTGATGATGTTACTTCGCTACCGCCGTTT
